# Supplementary material for: Scissor Bite in Growing Patients: Case Report Treated with Clear Aligners
Source: Children (Basel). 2023 Mar 27;10(4):624. doi: 10.3390/children10040624 (PMC10136876; doi:10.3390/children10040624)
Supplement: Supplementary file 1 [file children-10-00624-s001.zip]

Archive with 1 entries (1 files):
- children-2259405-supplementary.pdf
